# Supplementary material for: Inflammatory Bowel Diseases Are Not Associated with an Increased Risk of Autoimmune Thyroiditis
Source: Med Sci (Basel). 2026 Jan 31;14(1):65. doi: 10.3390/medsci14010065 (PMC12921990; doi:10.3390/medsci14010065)
Supplement: Supplementary file 1 [file medsci-14-00065-s001.zip]

Archive with 1 entries (1 files):
- medsci-4080929-supplementary.pdf
